# Supplementary material for: Osimertinib plus consolidative radiotherapy for advanced EGFR mutant non–small cell lung cancer: a multicentre, single-arm, phase 2 trial
Source: eClinicalMedicine. 2025 Aug 26;87:103435. doi: 10.1016/j.eclinm.2025.103435 (PMC12496182; doi:10.1016/j.eclinm.2025.103435)
Supplement: Full protocol [file mmc2.zip]

Archive with 1 entries (1 files):
- Full protocol.docm
